# Supplementary material for: Raw Milk-Induced Protection against Food Allergic Symptoms in Mice Is Accompanied by Shifts in Microbial Community Structure
Source: Int J Mol Sci. 2021 Mar 26;22(7):3417. doi: 10.3390/ijms22073417 (PMC8037148; doi:10.3390/ijms22073417)
Supplement: Supplementary file 1 [file ijms-22-03417-s001.zip]

Archive with 7 entries (7 files):
- Figure S1.tif
- Figure S2.tif
- Figure S3.tif
- Figure S4.tif
- Figure S5.tif
- Supplementary figure legends.docx
- Supplementary tables.docx
